# Supplementary material for: Harnessing the Hepatoprotective and Nephroprotective Potential of Nigella sativa Fractions via per os Administration in CCl4-Intoxicated Wistar Rats: A Mixed Approach
Source: Pharmaceuticals (Basel). 2025 Aug 1;18(8):1147. doi: 10.3390/ph18081147 (PMC12389490; doi:10.3390/ph18081147)
Supplement: Supplementary file 1 [file pharmaceuticals-18-01147-s001.zip]

Archive with 1 entries (1 files):
- pharmaceuticals-3509298-supplementary.pdf
